# Supplementary material for: Genetic Diversity of norA, Coding for a Main Efflux Pump of Staphylococcus aureus
Source: Front Genet. 2019 Jan 9;9:710. doi: 10.3389/fgene.2018.00710 (PMC6333699; doi:10.3389/fgene.2018.00710)
Supplement: Supplementary file 1 [file Data_Sheet_1.xlsx]

## Sheet: Folha1
Datasets selected for analysis of norA sequences
Costa et al (2018) Genetic diversity of norA, coding for a main efflux pump of Staphylococcus aureus
na - data not available
Dataset 1 - norA alleles described in literature
										Acession nos.
Allele	Strain	Country	Isolation date	Source	ST	CC	spa	Characteristics	Reference/PubMed ID	norA	NorA
norAI	TK2566	Japan	1986	Human (infection)	na	na	na	MSSA	2174864	D90119.1	BAA14147.1
norAII	TS23	Japan	1992	na	na	na	na	MRSA	10188253	AB019536.1	BAA36484.1
norAIII	SA-1199	na	na	Human (infection)	na	na	na	MSSA	8517696	M97169.1	AAA26658.1
Dataset 2 - Data for strains from Portuguese collectiona
								Characteristics													Acession no.
	Strain	Country	Isolation date	Source	ST	CC	spa	MRSA/MSSA	norA allele	QRDR mutations	Efflux status c	CIP MIC d			EtBr MIC d			norA expression level e,f		References/PubMed ID	norA
												No EI	+ TZ	+ CPZ	No EI	+ TZ	+ CPZ	CIP	EtBr
	SM1	Portugal	2006	Human (infection)	105	5	t002	MRSA	norAI	GrlA: S80Y/E84G; GyrA: S84L	Increased	128	32	64	16	4	4	1.03 + 0.59	1.86 + 1.62	22032541	MG797546
	SM3 b	Portugal	2006	Human (infection)	22	22	t032	MRSA	norAII	GrlA: S80F/E84G; GyrA: S84L	Basal	16	8	8	1	1	1	2.03 + 1.22	2.22 + 0.81	22032541	MG797547
	SM6	Portugal	2006	Human (infection)	5	5	t535	MRSA	norAI	GrlA: S80F; GyrA: E88K	Basal	16	16	16	4	2	1	0.96 + 0.91	1.01 + 0.86	22032541	MG797548
	SM10 b	Portugal	2006	Human (infection)	225	5	t003	MRSA	norAI	GrlA: S80Y/E84G; GyrA: S84L	Increased	128	64	64	16	2	4	---	---	22032541	MG797549
	SM14	Portugal	2006	Human (infection)	na	na	na	MRSA	norAI	GrlA: S80Y/E84G; GyrA: S84L	Increased	256	32	128	16	4	4	---	---	22032541	MG797550
	SM22 b	Portugal	2007	Human (infection)	105	5	t002	MRSA	norAI	GrlA: S80Y/E84G; GyrA: S84L	Intermediate	128	16	32	8	4	4	---	---	22032541	MG797551
	SM39	Portugal	2007	Human (infection)	88	88	t186	MRSA	norAI	---	Increased	0.5	0.06	0.06	256	0.5	1	---	---	27309487	MG797552
	SM50	Portugal	2007	Human (infection)	2246	8	t037	MRSA	norAI	GrlA: S80F/E84K; GyrA: S84L	Increased	64	16	16	8	1	2	0.72 + 0.15	0.96 + 0.55	22032541	MG797553
	SM52	Portugal	2007	Human (infection)	8	8	t008	MRSA	norAI	GrlA: S80Y; GyrA: S84L	Increased	16	8	8	16	1	2	0.61 + 0.32	0.86 + 0.66	22032541; 23434536	MG797554
aData on QRDR mutations, efflux actvity, MICs and norA expression level previously published in Costa et al. BMC Microbiology 2011, 11: 241.
b Molecular typing data (MLST, spa) obtained for other strains sharing the same SmaI-PFGE pulsotype.
c Efflux activity determined by real-time fluorometry and the EtBr-Cartwheel method.
d CIP: ciprofloxacin; EtBr: ethidium bromide; EI: efflux inhibitor; TZ: thioridazine; CPZ: chlorpromazine; minimum inhibitory concentrations (MIC) in mg/L. TZ and CPZ were tested at 1/2 their MIC.
e Gene expression levels determined by RT-qPCR using the comparative threshold cycle method. Expression levels of norA were determined in the presence of CIP or EtBr (at 1/2 MIC) relatively to the drug-free condition.
f Results are expressed as the mean + standard deviation of at least two independent assays performed with independently extracted total RNAs. Overexpression was only considered for expression levels ³ 4.
Dataset 3 - Data retrieved from GenBank
											Acession nos.
	Strain	Country	Isolation date	Source	ST	CC	spa	Characteristics	Reference/PubMed ID	genome	norA location	NorA
	2395	USA	1996	Human (infection)	8	8	na	MSSA	24962815	CP007499	780089-781255	AIL57194
	6850	na	na	Human (infection)	50	50	t185	MSSA	24072870	CP006706	720230-721396	AGU54508
	10388	Switzerland	2000	Human	228	5	t041	MRSA	22720005	HE579059	721131-722297	CCJ10502
	10497	Switzerland	2001	Human	228	5	t041	MRSA	22720005	HE579061	721125-722291	CCJ12468
	15532	Switzerland	2006	Human	228	5	t041	MRSA	22720005	HE579063	721086-722252	CCJ14432
	16035	Switzerland	2006	Human	228	5	t041	MRSA	22720005	HE579065	721131-722297	CCJ26221
	16125	Switzerland	2006	Human	228	5	t041	MRSA	22720005	HE579067	721072-722238	CCJ18359
	18341	Switzerland	2008	Human	228	5	t041	MRSA	22720005	HE579069	721113-722279	CCJ20323
	18412	Switzerland	2008	Human	228	5	t041	MRSA	22720005	HE579071	720985-722151	CCJ22289
	18583	Switzerland	2008	Human	228	5	t041	MRSA	22720005	HE579073	721034-722200	CCJ24257
	71193	USA	2004	Human (colonization)	398	398	t571	MSSA	22375071	CP003045	690813-691978	AFH68996
	04-02981	Germany	2004	Human (infection)	225	5	t003	MRSA	20386717	CP001844	741152-742318	ADC36883
	08-02119	Germany	2008	Human (infection)	582	15	na	MSSA	na	CP015645	1490881-1492047	ANI71641
	08-02300	Germany	2008	Human (infection)	7	na	na	MSSA	na	CP015646	852790-853956	ANI73670
	08BA02176	Canada	2008	Human (infection)	398	398	t034	MRSA	23144384	CP003808	785009-786174	AFR72774
	11819-97	Denmark	1997	Human (infection)	80	80	na	MRSA	22374956	CP003194	784423-785589	AEW6476
	144_S7	Nigeria	2013	Human	772	1	na	MRSA	26227599	CP010943	648087-649253	AJP26513
	25b	USA	2003	Human	8	8	na	MRSA	25767217	CP010299	754416-755582	AJC39406
	502A	USA	1963	Human (colonization)	5	5	na	MSSA	24723721	CP007454	419747-420913	AHM69155
	55/2053	na	na	na	30	30	na	MRSA	na	CP002388	649964-651129	EEV04507
	71A_S11	South Africa	2012	Human	22	22	na	MRSA	26227599	CP010940	607497-608662	AJP19151
	79_S10	Nigeria	2013	Human	772	1	na	MRSA	26227599	CP010944	645779-646945	AJP29155
	93b_S9	South Africa	2012	Human	121	121	na	MRSA	26227599	CP010952	736236-737402	AJP65177
	ATCC25923	Seattle	1945	Human (infection)	243	30	na	MSSA	25377701	CP009361	709981-711146	AIO20363
	BB155	Mali	2005	Human (colonization)	152	22	na	MSSA	na	LN854556	705511-706676	CRL33148
	Be62	Brazil	1996	Human (infection)	239	8	na	MRSA	na	CP012013	793888-795054	ALY22533
	Bmb9393	Brazil	1993	Human (infection)	239	8	na	MRSA	23929475	CP005288	792603-793769	AGP27691
	CA12	Colombia	2007	Human (infection)	8	8	na	MRSA	26048971	CP007672	749951-751117	ALK38626
	CA15	Colombia	2007	Human (infection)	8	8	na	MRSA	26048971	CP007674	733658-734824	AKK60480
	CA-347	USA	2005	Human (infection)	45	45	t004	MRSA	23887918	CP006044	754117-755282	AGO29067
	CN1	Korea	2006/7	Human (infection)	72	5	t324	MRSA	23977354	CP003979	717713-718879	AGU60832
	COL	United Kingdom	1961	Human (infection)	250	8	na	MRSA	15774886	CP000046	775963-777129	AAW37815
	DAR4145	India	2009	Human (infection)	772	1	na	MRSA	na	CP010526	785817-786983	AJE64174
	DSM 20231	United Kingdom	1935	Human (infection)	8	8	na	MSSA	26184947	CP011526	706315-707481	AKJ16568
	ECT-R 2	Sweden	2005	Human (infection)	5	5	t002	MSSA	21590357	FR714927	708891-710057	CBX34030
	ED133	France	1997	Animal (sheep, infection)	133	133	na	MSSA	20624747	CP001996	754566-755731	ADI97247
	ED98	United Kingdom	1996-1997	Animal (chicken, infection)	5	5	t002	MSSA	19884497	CP001781	702947-704113	ACY10578
	FCFHV36	Brazil	2010	Human (infection)	105	5	na	hVISA	26272570	CP011147	736555-737722	na
	FDA209P	na	prior to 1951	Human (infection)	464	singleton	na	MSSA	26564052	AP014942	715546-716712	BAS50842
	FDAARGOS_159	USA	2014	Human (colonization)	5	5	na	MSSA	na	CP014064	2692928-2694094	AMG43095
	FORC_001	South Korea	2014	Food (parched beans)	30	30	na	MSSA	na	CP009554	735240-736405	AIW26389
	FORC_012	South Korea	2009	Human (infection)	72	5	na	MRSA	na	CP010998	2714965-2716131	AMO18871
	FPR3757	USA	2004	Human (infection)	8	8	na	MRSA	16517273	CP000255	754417-755583	ABD21600
	GR2	Greece	2006	Human (colonization)	728	80	t044	MRSA	26198147	CP010402	730137-731303	ALF32450
	Gv51	Brazil	1997	Human (infection)	239	8	na	MRSA	na	CP012015	794620-795786	ALY25225
	Gv69	Brazil	1996	Human (infection)	239	8	na	MRSA	27152133	CP009681	1807358-1808524	AIU85532
	Gv88	Brazil	1997	Human (infection)	239	8	na	MRSA	na	CP012018	794212-795378	ALY28294
	HC1335	Brazil	2001	Human (colonization)	239	8	na	MRSA	na	CP012012	794487-795653	ALY20307
	HC1340	Brazil	2001	Human (colonization)	239	8	na	MRSA	na	CP012011	839589-840755	ALY17439
	H-EMRSA-15	Belgium	2011	Human (infection)	22	22	na	MRSA	24970829	CP007659	730533-731698	AHZ98587
	HO 5096 0412	England	2005	Human (infection)	22	22	na	MRSA	23299977	HE681097	716352-717517	CCG15338
	HOU1444-VR	Brazil	2012	Human (infection)	5	5	t002	VR-MSSA	26402569	CP012593	751753-752919	ALC93709
	HPV107	Portugal	1992	Human (infection)	247	8	na	MRSA	na	JYAY01000001	na	WP_001041274
	HUV05	Columbia	2006	Human (infection)	8	8	na	MSSA	26048971	CP007676	738585-739751	ALK36006
	ILRI Eymole 1/1	Kenya	na	Animal (camel, colonization)	30	30	na	MSSA	na	LN626917	2264784-2265949	CEH26959
	JH1	USA	2000	Human (infection)	105	5	t002	MRSA	17517606	CP000736	785437-786603	ABR51591
	JKD6008	New Zealand	2003	Human (infection)	239	8	na	MRSA	20802046	CP002120	768799-769965	ADL64770
	JKD6159	Australia	na	Human (infection)	93	singleton	na	MRSA	20729356	CP002114	727191-728357	ADL22598
	JS395	Switzerland	1998	Human (infection)	1093	singleton	na	MSSA	na	CP012756	2131124-2132289	ALH98738
	LGA251	England	2007	Animal (bovine bulk milk)	425	425	t6300	MRSA	21641281	FR821779	723864-725030	CCC87396
	M013	Taiwan	2002	Human (infection)	59	59	na	MRSA	22328755	CP003166	736213-737379	AEV77753
	M1	Denmark	2003	Human	8	8	t024	MRSA	23792746	HF937103	750718-751884	CCW21030
	M121	Colombia	2004	Human (colonization)	8	8	na	MRSA	26048971	CP007670	763241-764407	AKK57866
	MCRF184	USA	2005	Human (infection)	45	45	na	MSSA	27174283	CP014791	691256-692421	AMQ79075
	MI	USA	1997	Human (infection)	5	5	na	MRSA/VISA	26988042	AP017320	738362-739528	BAU34245
	MN8	na	na	Human (infection)	30	30	na	MSSA	na	CM000952		WP_001041284
	MRSA252	United Kingdom	1997	Human (infection)	36	30	na	MRSA	15213324	BX571856	782414-783579	CAG39758
	MS4	China	2012	Human (infection)	338	59	na	MSSA	na	CP009828	741140-742306	ALQ98951
	MSSA476	United Kingdom	1998	Human	1	1	na	MSSA	15213324	BX571857	737573-738739	CAG42436
	Mu3	Japan	1996	Human (infection)	5	5	t002	h-VRSA	9400512; 17954695	AP009324	769205-770371	BAF77575
	Mu50	Japan	1997	Human (infection)	5	5	t002	VRSA	11418146; 15141945	BA000017	767760-768926	BAB56857
	MW2	USA	1998	Human (infection)	1	1	na	MRSA	12044378	BA000033	739145-740311	BAB94522
	N315	Japan	1982	Human (infection)	5	5	t002	MRSA	11418146	BA000018	743511-744677	BAB41883
	NCCP14558	Korea	2013	Human (infection)	5	5	na	MRSA	na	CP013953	774291-775457	AND29561
	NCCP14562	Korea	2013	Human (infection)	5	5	na	MRSA	na	CP013955	781647-782813	AND32453
	NCTC13435	United Kingdom	2003	Human (infection)	80	80	na	MRSA	na	LN831036	734623-735789	CKG94559
	Newman	United Kingdom	1952	Human (infection)	8	8	t008	MSSA	17951380	AP009351	744851-746017	BAF66936
	NRS 100	USA	na	na	250	8	na	MRSA	na	CP007539	775402-776568	AHW67524
	NZAK3	New Zealand	2005	Human (colonization)	5	5	na	MRSA	na	LT009690	730498-731664	na
	RF122	Ireland	1993	Animal (cow, infection)	151		na	MSSA	17971880	AJ93182	708751-709917	CAI80332
	RIVM1295	Netherlands	2009	Human (infection)	398	398	t108	MSSA	27129960	CP013616	744374-745539	ALS69090
	RIVM1607	Netherlands	2008	Human (infection)	398	398	t011	MSSA	27129960	CP013619	771825-772990	ALS71761
	RIVM3897	Netherlands	2008	Human (infection)	398	398	t034	MSSA	27129960	CP013621	787971-789136	ALS85018
	RIVM6519	The Netherlands	2012	Human	5	5	na	MRSA	na	CP015173	1405182-1406348	AMX44751
	RKI4	Germany	2008	Human (infection)	27	9		MSSA	26139727	CP011528	694221-695387	AKJ48541
	S0385	Netherlands	2006	Human (infection)	398	398	t001	MRSA	20546576	AM990992	806709-807874	CAQ49200
	Sa_Newman_UoM	na	2016	Human	254		na	MSSA	na	LT598688	744847-746013	ANI73670
	SA17_S6	South Africa	2013	Human (infection)	152	22	na	MSSA	26227599	CP010941	727513-728678	AJP21901
	SA268	China	2012	Human (infection)	59	59	na	MRSA	na	CP006630	726094-727260	AII55214
	SA40	Taiwan	2005	Human (colonization)	59	59	na	MRSA	24039691	CP003604	717770-718936	AGW35680
	SA564	Switzertland	2013	Human (infection)	5	5	na	MSSA	25997461	CP010890	698652-699818	ALD80224
	SA957	Taiwan	2000	Human (infection)	59	59	na	MRSA	24039691	CP003603	736153-737319	AGW33148
	ST20130938	France	2009	Human (infection)	15	15	t385	MSSA	26918656	CP012972	700230-701396	AMV87103
	ST20130940	France	2010	Human (infection)	15	15	t84	MSSA	26918656	CP012979	697035-698201	AMV76745
	ST20130942	France	2009	Human (infection)	25	25	t78	MSSA	26918656	CP012976	709803-710969	AMV81830
	T0131	China	2006	Human (infection)	239	8	na	MRSA	21551295	CP002643	761483-762649	AEB87830
	Tager 104	USA	1947	Human (infection)	49	49	na	MSSA	24029757; 26940863	CP012409	850283-851449	AMO52417
	TCH1516	USA	2002-2004	Human (infection)	8	8	na	MRSA	17986343	CP000730	768247-769413	ABX28739
	TCH60	na	na	Human (colonization)	unknown	na	na	MRSA	na	CP002110	2604633-2605798	ADQ77954
	TMUS2126	Japan	2013	Human (infection)	72	5	t324	MRSA	25779584	AP014652	724406-725572	BAR08209
	TW20	United Kingdom	2003	Human (infection)	239	8	na	MRSA	19948800	FN433596	824764-825930	CBI48649
	UA-S391	Belgium	2012	Human (infection)	80	80	na	MRSA	24970829	CP007690	768246-769412	AIA27273
	USA300_2014.C01	USA	2011	Human (infection)	8	8	na	MRSA	na	CP012119	1154011-1155177	AKR51167
	USA300_2014.C02	USA	2011	Human (infection)	8	8	na	MRSA	na	CP012120	173610-174776	AKR44948
	USA300-ISMMS1	USA	na	Human (infection)	8	8	t008	MRSA	25250641	CP007176	774240-775406	AHJ06507
	UTSW MRSA 55	USA	2013	Human (infection)	8	8	na	MRSA	na	CP013231	2678056-2679222	AMO16100
	V2200	Venezuela	2007	Human (infection)	923	8	t932	MRSA	26048971	CP007657	750238-751404	ALK41187
	V521	Korea	2011	Human (infection)	239	8	na	MRSA	na	CP013957	824742-825908	AND35350
	V605	Korea	2011	Human (infection)	unknown	na	na	MRSA	na	CP013959	826241-827407	AND43995
	XN108	China	2004	Human (infection)	239	8	na	MRSA	23876353; 25059856	CP007447	793421-794587	AID39204
	XQ	China	2009	Human (infection)	121	121	na	MSSA	na	CP013137	180371-181537	ALO30805
	Z172	Taiwan	2010	Human (infection)	239	8	na	MRSA	24309740	CP006838	780374-781540	AGY88807
	ZJ5499	China	2010	Human (infection)	5	5	na	MRSA	na	CP011685	743095-744261	AND01924
